# Supplementary material for: On the Effect of Non-Thermal Atmospheric Pressure Plasma Treatment on the Properties of PET Film
Source: Polymers (Basel). 2023 Oct 31;15(21):4289. doi: 10.3390/polym15214289 (PMC10650147; doi:10.3390/polym15214289)
Supplement: Supplementary file 1 [file polymers-15-04289-s001.zip]

Archive with 1 entries (1 files):
- polymers-2666219-supplementary.pdf
